# Supplementary material for: Layilin regulates Treg motility and suppressive capacity in skin
Source: eLife. 2025 Jul 21;14:RP105277. doi: 10.7554/eLife.105277 (PMC12279370; doi:10.7554/eLife.105277)
Supplement: Source code 1. [file elife-105277-code1.zip]

Archive with 3 entries (3 files):
- IMQ_analysis_R code.R
- PLP_analysis_R code.R
- hTreg_analysis_R code.R
